# Supplementary material for: Removal of Hexavalent Chromium from Water Using Cork-Based Biochars Obtained via Slow and Microwave Pyrolysis
Source: Molecules. 2025 Nov 21;30(23):4501. doi: 10.3390/molecules30234501 (PMC12693453; doi:10.3390/molecules30234501)
Supplement: Supplementary file 1 [file molecules-30-04501-s001.zip]

Archive with 1 entries (1 files):
- molecules-3930011-supplementary.pdf
